# Supplementary material for: Semaglutide Improves Liver Steatosis and De Novo Lipogenesis Markers in Obese and Type-2-Diabetic Mice with Metabolic-Dysfunction-Associated Steatotic Liver Disease
Source: Int J Mol Sci. 2024 Mar 4;25(5):2961. doi: 10.3390/ijms25052961 (PMC10932050; doi:10.3390/ijms25052961)
Supplement: Supplementary file 1 [file ijms-25-02961-s001.zip]

Archive with 1 entries (1 files):
- ijms-2881309-supplementary.pdf
